# Supplementary material for: Complex Transcriptional Profiles of the PPP1R12A Gene in Cells of the Circulatory System as Revealed by In Silico Analysis and Reverse Transcription PCR
Source: Cells. 2022 Jul 27;11(15):2315. doi: 10.3390/cells11152315 (PMC9367544; doi:10.3390/cells11152315)
Supplement: Supplementary file 1 [file cells-11-02315-s001.zip]

Archive with 11 entries (10 files):
- Supplemental files/
- Supplemental files/Suppl Spreadsheet 1-PublicDataRNASeq.xlsx
- __MACOSX/Supplemental files/._Suppl Spreadsheet 1-PublicDataRNASeq.xlsx
- Supplemental files/Suppl Spreadsheet 3-GTEx Data..xlsx
- __MACOSX/Supplemental files/._Suppl Spreadsheet 3-GTEx Data..xlsx
- Supplemental files/.DS_Store
- __MACOSX/Supplemental files/._.DS_Store
- Supplemental files/Suppl Spreadsheet 2-RNA-seq data cell types.xlsx
- __MACOSX/Supplemental files/._Suppl Spreadsheet 2-RNA-seq data cell types.xlsx
- Supplemental files/Supplemental Material-Proofs.pdf
- __MACOSX/Supplemental files/._Supplemental Material-Proofs.pdf
