# Supplementary material for: Complex Transcriptional Profiles of the PPP1R12A Gene in Cells of the Circulatory System as Revealed by In Silico Analysis and Reverse Transcription PCR
Source: Cells. 2022 Jul 27;11(15):2315. doi: 10.3390/cells11152315 (PMC9367544; doi:10.3390/cells11152315)
Supplement: Supplementary file 1 [file cells-11-02315-s001.zip › Supplemental files/Suppl Spreadsheet 1-PublicDataRNASeq.xlsx]

## Sheet: RNA seq data
EST, mRNA/cDNA and RNAseq data supporting PPP1R12A alternatively spliced variants
Data we collected from AceView, GeneBank and GTEx as indicated in the Methods section. RNAseq data are spliced reads. See supplemental material for details on the calculation of frequency of splicing and frequency of variant.
Junction	Variant	AceView ESTs+mRNAs	AceView RNA-Seq	GeneBank RNA-Seq	GTEx RNA-Seq	Sum			Average reads per exon boundary	Fraquency of splicing (%)	Frequency of variant (%)	Variant
E1--1		5	36	0	0	41				0.0663704
E1-E2		162	46082	4521	1728	52493
E1+-E2	DN	4	0	70	6	80		E1-E3 region	61774.5	0.129503	0.126223	DN
E2-E3		122	59908	8888	2058	70976
E3-E4		70	58081	11699	2157	72007
E4-E5		32	51973	11528	1959	65492
E5-E6		34	49362	10158	2014	61568
E5-E7	DE6	2	1205	234	29	1470		E4-E8 region	71445.8	2.05751	2.00539	DE6
E6-E7		36	61749	12897	2697	77379
E7-E8		37	62968	12781	2618	78404
E8-E9		38	60873	10160	2680	73751
E9-E9+	E9+	0		315		315		E8-E10 region	10338.8	5.18922	5.05778	E9+
E9+-E10		0		443		443		(only GeneBank data)
E9-E10		35	60505	9974	2412	72926
E10-E11		39	47280	10489	2295	60103
E11-E12		42	56848	11073	2786	70749
E12-E13		25	33812	5934	1609	41380
E12-E13b	E13b	4	2001	575	204	2784		E11-E16 region	67797.5	4.10635	4.00234	E13b
E12-E14	DE13	13	6676	2059	591	9339				13.7748	13.4259	DE13
E12-E15	DE13-E14	3	434	0	20	457				0.674066	0.656993	DE13-E14
E13/13b-E14		29	32892	5396	1808	40125
E13-E15	DE14	2	9008	1062	274	10346				15.2601	14.8736	DE14
E14-E15		43	46056	11881	3128	61108
E15-E16		44	57818	13169	3539	74570
E16-E17		35	64720	12665	3856	81276
E17-E18		38	77665	11185	4906	93794
E18-E19		41	67343	14447	4141	85972
E19-E20		39	43314	8680	3081	55114
E20-E21		38	46407	9807	3026	59278
E21-E22		46	63703	12554	3302	79605
E21-E23	DE22	1	548	101	2	652	E20-E25 region		85518.5	0.762408	0.743097	DE22
E22-E23		45	79926	14878	4785	99634
E23-E24/24b		6	381	1140	864	2391
E24b-E25	LZ-b	3	103	289	171	566		E22-E26 region	102095	0.554384	0.554384	LZ-b
E24-E25	LZ-a	2	254	1255	509	2020				1.97854	1.97854	LZ-a
E23-E25		43	83509	13116	3194	99862
E25-E26		57	82364	15457	5516	103394
Total		1212	1415804	270880	73965	1761861
											56.5757	FL
