# Supplementary material for: Complex Transcriptional Profiles of the PPP1R12A Gene in Cells of the Circulatory System as Revealed by In Silico Analysis and Reverse Transcription PCR
Source: Cells. 2022 Jul 27;11(15):2315. doi: 10.3390/cells11152315 (PMC9367544; doi:10.3390/cells11152315)
Supplement: Supplementary file 1 [file cells-11-02315-s001.zip › Supplemental files/Suppl Spreadsheet 3-GTEx Data..xlsx]

## Sheet: GTEX data
PPP1R12A RNA-Seq data from the GTEx project
Junctions corresponding to exons present in nonsense mediated decay transcripts have been omited. Data are spliced reads. Data from skin, cerebellum and brain cortex are the sum of two samples. See supplemental material for details on the calculation of frequency of splicing and frequency of variant.
			Cells - EBV-transformed lymphocytes			Cells - Cultured fibroblasts			Testis			Ovary			Prostate			Vagina			Uterus			Cervix – Endocervix			Cervix – Ectocervix			Fallopian tube			Kidney-medulla			Kidney – cortex			Bladder			Whole blood			Spleen			Artery – tibial
Exon boundary	GTEX junction nomenclature	Variant	Reads	% Transcripts with the indicated splicing	Frequency of variant (%)		% Transcripts with the indicated splicing	Frequency of variant (%)		% Transcripts with the indicated splicing	Frequency of variant (%)		% Transcripts with the indicated splicing	Frequency of variant (%)		% Transcripts with the indicated splicing	Frequency of variant (%)		% Transcripts with the indicated splicing	Frequency of variant (%)		% Transcripts with the indicated splicing	Frequency of variant (%)		% Transcripts with the indicated splicing	Frequency of variant (%)		% Transcripts with the indicated splicing	Frequency of variant (%)		% Transcripts with the indicated splicing	Frequency of variant (%)		% Transcripts with the indicated splicing	Frequency of variant (%)		% Transcripts with the indicated splicing	Frequency of variant (%)		% Transcripts with the indicated splicing	Frequency of variant (%)		% Transcripts with the indicated splicing	Frequency of variant (%)		% Transcripts with the indicated splicing	Frequency of variant (%)		% Transcripts with the indicated splicing
E25-E26	Junction 1		171			130			87			89.5			102			99			207			146			148			218			51			33			211			39			83			339
E24-E25	Junction 2	LZ-a	0	0	0	0	0	0	0	0	0	1	1.38648	1.38648	8	3.8835	3.8835	5	6.60066	6.60066	15	9.73236	9.73236	6.5	6.25752	6.25752	4	3.74707	3.74707	20	13.5364	13.5364	1	2.49221	2.49221	0	0	0	46	30.0654	30.0654	0	0	0	0	0	0	72	27.1186
E24b-E25	Junction 3	LZ-b	0	0	0	0	0	0	0	0	0	1	1.38648	1.38648	3	1.45631	1.45631	2	2.64026	2.64026	5	3.24412	3.24412	2.5	2.40674	2.40674	3	2.8103	2.8103	7	4.73773	4.73773	0	0	0	0	0	0	8	5.22876	5.22876	0	0	0	0	0	0	28	10.5461
E23-E25	Junction 4		163			123			79			63			40			59			106			76.5			80			83			35.5			25			57			36			65			121
E23-E24	Junction 5		0			0			1			4			9			4			30.5			13			10			35			1			0			59			0			1			121
E22-E23	Junction 7		159			117			80			67			622			75			147			94.5			102			145			36.5			23			173			34			63			260
E21-E23	Junction 8	DE22	1	0.713012	0.713012	0	0	0	0	0	0	0	0	0	0	0	0	0	0	0	0	0	0	0	0	0	0	0	0	0	0	0	0	0	0	0	0	0	1	0.728597	0.471445	0	0	0	0	0	0	0	0
E21-E22	Junction 10		122			90			58			49			50			60			122			78			68			101			23			18			139			27			47			211
E20-E21	Junction 12		115			83			43			43			45			54			112			81.5			86			109			25.5			17			119			23			38			206
E19-E20	Junction 14		116			84			51			59			41			53			111			76			86			115			23.5			16			124			25			41			204
E18-E19	Junction 15		172			59			75			81			58			74			134			87			127			150			34			24			171			34			54			286
E17-E18	Junction 16		204			154			88			75			72			83.5			180			97			108			166			41.5			27			221			38			62			324
E16-E17	Junction 17		157			114			64			57.5			58			66			142			83.5			91			115			41.5			21			164			30			48			255
E15-E16	Junction 18		135			98			58			47.5			70			59.5			121			82.5			115			125			44.5			25			155			27			45			207
E14-E15	Junction 19		33.5			107			56			47			60			57			122			82			92			119			31.5			19			141			4			21			220
E13-E15	Junction 20	DE14	89	71.7742	71.7742	0	0	0	0	0	0	0	0	0	1	1.91388	1.81168	1	1.92308	1.74537	1	0.903955	0.786653	0.5	0.701754	0.640953	0	0	0	1	0.985222	0.805181	0.5	1.62602	1.58549	0	0	0	3	2.27273	1.47059	19	80.8511	80.8511	14	43.0769	43.0769	3	1.45985
E12-E15	Junction 21	DE13+14	8	6.45161	6.45161	0	0	0	0	0	0	0	0	0	0	0	0	0	0	0	0	0	0	0	0	0	0	0	0	0	0	0	0.5	1.62602	1.58549	0	0	0	0	0	0	1	4.25532	4.25532	1	3.07692	3.07692	0	0
E13-E14	Junction 22		16			62			27			28			28			31			79			49.5			30			61			5.5			7			100			2			7			158
E12-E14	Junction 23	DE13	12	9.67742	9.67742	28	29.8667	29.8667	17	34.5178	34.5178	10	22.9885	22.351	11	21.0526	19.9285	13.5	25.9615	23.5625	23	20.791	18.093	16	22.4561	20.5105	14	18.3607	17.1567	22	21.6749	17.714	13.5	43.9024	42.8083	6	34.2857	34.2857	20	15.1515	9.80392	1	4.25532	4.25532	5	15.3846	15.3846	34	16.545
E12-E13b	Junction 24	E13b	11.5	9.27419	9.27419	7	7.46667	7.46667	2	4.06091	4.06091	3	6.89655	6.70531	3	5.74163	5.43504	3	5.76923	5.2361	9	8.13559	7.07988	3.5	4.91228	4.48667	3	3.93443	3.67643	7	6.89655	5.63627	1	3.25203	3.17098	0	0	0	7	5.30303	3.43137	2	8.51064	8.51064	2	6.15385	6.15385	18	8.75912
E12-E13	Junction 25		78			44			20			22.5			22			25			62.5			38.5			26			50			7			6			76			17			15			131
E11-E12	Junction 26		121			91			44			44			42			49			104			62			55			82			24			14			126			22			26			209
E10-E11	Junction 27		105			73			35			36			31			41			89.5			51			59			75			11.5			12			87			18			21			172
E9-E10	Junction 28		119			87			37			37.5			33			43			97.5			67			70			75			19			11			96			20			21			183
E8-E9	Junction 29		133			95			39			40			36			49			105			51			49			76			14.5			12			99			21			22			195
E7-E8	Junction 30		141			101			41			43			39			47.5			109			52			62			91			15			14			10			22			22			205
E6-E7	Junction 31		139			104			40			40			38			48			107			57.5			72			96			18.5			13			110			20			22			208
E5-E7	Junction 32	DE6	2	1.60643	1.60643	2	2.2069	2.2069	0	0	0	0	0	0	0	0	0	1	2.37389	2.15452	2	2.13049	1.85403	1	2.09424	1.91279	1	1.79372	1.6761	1	1.25392	1.02478	0	0	0	0	0	0	3	3.94737	2.55418	0	0	0	0	0	0	3	1.65517
E5-E6	Junction 33		111			78.5			28			33			28			36.5			79			44			38			63			8			9			86			15			16			155
E4-E5	Junction 34		103			75			26			30			27			34.5			76.5			35.5			49			67			9.5			9			92			14			16			151
E3-E4	Junction 35		130			95			32			34			28			38			87			43			40			67			10.5			10			88			15			15			167
E2-E3	Junction 37		120			88			29			35			27			35			83.5			34			51			67			9			9			86			14			16			160
E1+-E2	Junction 39	DN	0	0	0	0	0	0	6	23.5294	23.5294	0	0	0	0	0	0	0	0	0	0	0	0	0	0	0	0	0	0	0	0	0	0	0	0	0	0	0	0	0	0	0	0	0	0	0	0	0	0
E1-E2	Junction 40		106			74			16			27			22			29			69			37			35			58			10			8			65			12			13			132
E1- E1	Junction 41		0			0			0			0			0			0			0			0			0			0			0			0			0			0			0			0
		FL			0.503142			60.4598			37.8919			68.1707			67.485			58.0606			59.2099			63.7848			70.9334			56.5457			48.3575			65.7143			46.9744			2.12766			32.3077
[truncated: 115 more columns]
