# Supplementary material for: Complex Transcriptional Profiles of the PPP1R12A Gene in Cells of the Circulatory System as Revealed by In Silico Analysis and Reverse Transcription PCR
Source: Cells. 2022 Jul 27;11(15):2315. doi: 10.3390/cells11152315 (PMC9367544; doi:10.3390/cells11152315)
Supplement: Supplementary file 1 [file cells-11-02315-s001.zip › Supplemental files/Suppl Spreadsheet 2-RNA-seq data cell types.xlsx]

## Sheet: Collated
Determination of the frequency of PPP1R12A variants in individual cell types
The Sequence Read Archive (SRA) sets indicated below the table were interrogated with Blastn searches using the exon boundary sequences with default parameters except for word size, that was set to 16, and the maximum target sequences, that was set to 5000. The outputs were inspected in order to identify and include only those reads that spanned the target exon boundaries unambiguously. See suppl…
			HSVSMC														HUVEC														Platelets
Junction	Variant	Exon boundary	PRJNA482638	PRJNA286049	Sum			Average reads per exon junction	Fraquency of splicing (%)	Frequency of variant (%)	Variant		PRJNA413424	PRJNA763155	PRJNA694112	PRJNA549677	PRJNA541183	PRJNA687000	Sum			Average reads per exon junction	Fraquency of splicing (%)	Frequency of variant (%)	Variant		PRJNA799249	PRJEB45262	PRJNA737596	PRJNA642888	PRJNA736410	PRJNA672701	Sum			Average reads per exon junction	Fraquency of splicing (%)	Frequency of variant (%)	Variant
E1--1		TCCTTCCCCGCTTCCTCCTTTCCAGACCCGGCGGCAGGAGAGGGGATGAA
E1-E2		GGACGGACTCACTGCCCTGCACCAGGCTTGCATTGATGACAATGTTGATA
E1+-E2	DeltaN	ATGTTCATGGCTTGAAAGACTGTAAGCTTGCATTGATGACAATGTTGATA	0	0	0				0	0	DN		0	0	0	0	0	0	0				0	0	DN		0	0	0	0	0	0	0				0	0	DN
E2-E3		CCTGTGGATATCTTGATATTGCAGAGTTTTTGATTGGTCAAGGAGCACAT
E3-E4		CTTCAAAATGAAGTTAATCGGCAAGGGGTTGATATAGAAGCAGCTCGAAA
E4-E5		CTAAAGGCTATACGGAAGTTTTAAACTTTTAATACAGGCAGGCTATGATG	809	2826	3635								908	578	1684	217	2191	509	6087								201	247	345	303	1879	134	3109
E5-E6		TGATATGGAGATGGTCAACAAAGTGGGCCAAACAGCCTTTGATGTAGCAG	785	1334	2119								1211	748	2125	455	2114	493	7146								264	130	989	235	2039	115	3772
E5-E7	E6 out	TGATATGGAGATGGTCAACAAAGTGCTCCATAGTGAAAAACGGGACAAGA	19	66	85		E4-E8 region	2815.25	3.01927	2.99931	DE6		24	6	53	6	35	4	128		E4-E8 region	6690.75	1.91309	1.91165	DE6		0	1	0	1	35	1	38		E4-E8 region	5374.5	0.707043	0.668935	DE6
E6-E7		AGAGTTGCAAAAGAAACAAAATCTGCTCCATAGTGAAAAACGGGACAAGA	892	2055	2947								1147	317	2449	617	2262	479	7271								262	862	3360	335	2720	232	7771
E7-E8		ATCAGTCACAGAAGACCTTTAAAAACAAAGAGACGTTGATTATTGAACCA	757	1633	2390								1230	481	1916	253	1793	330	6003								137	389	3253	512	2220	259	6770
E8-E9		GACTCGGAATCAGAAGCTGAAACAGATAAGACAAAACCCCTGGCTTCTGT	808	1799	2607																						195	557	3595	569	2511	318	7745
E9-E9+	E9+ in	AACACCTACATCACCTATTAAAAAGTATGATTTCATTGCTCCTATCATGC	0	1	1		E8-E10 region	2557	0.0391083	0.0388498	E9+		0	0	0	0	0	0	0		E8-E10 region		0	0	E9+		0	0	0	2	0	0	2		E8-E10 region	6524.33	0.0306545	0.0290023	E9+
E9+-E10	E9+ in	GCCCAGTAAGGGTGAAAAATCTATGTTTCCAACCACAGCTACAAAAATTT	0	1	1								0	0	0	0	0	0	0								0	0	0	2	0	0	2
E9-E10		AACACCTACATCACCTATTAAAAAGTTTCCAACCACAGCTACAAAAATTT	695	1836	2531																						232	339	2189	884	2008	260	5912
E10-E11		CTCCTCTTTGGATAATAAAGAAAAGGAGAAAGATAGTAAAGGAACTAGGC
E11-E12		CTGACATTGAAGAGAAAGAAAACAGAGATTCTTCAAGTTTGCGAACAAGT	466	1159	1625								1006	304	2185	337	853	260	4945								229	358	2005	1054	2539	325	6510
E12-E13		ATGAAGGATCAACGTATCATAAAAGTTGCTCCTTTGGTAGAAGACAAGAT	341	775	1116								339	80	1120	383	489	84	2495								177	212	1972	799	1962	223	5345
E12-E13b	E13b in	ATGAAGGATCAACGTATCATAAAAGTTCTAGTGTTCCAAGCACCACATCA	40	107	147	E11-E16 region		1872	7.85256	7.80065	E13b		31	7	90	55	44	8	235	E11-E16 region		5981.25	3.92894	3.92598	E13b		9	16	178	39	66	14	322	E11-E16 region		5975.25	5.3889	5.09845	E13b
E12-E14	E13 out	ATGAAGGATCAACGTATCATAAAAGTACCTCAAATCGTTTGTGGGCTGAG	158	278	436				23.2906	23.1366	DE13		411	128	825	135	422	94	2015				33.6886	33.6632	DE13		33	51	304	110	703	57	1258				21.0535	19.9188	DE13
E12-E15	E13-E14 out	ATGAAGGATCAACGTATCATAAAAGATCATACCTCACTCCTGTTAGGGAT	0	8	8				0.42735	0.424525	DE13-E14		4	25	15	1	0	0	45				0.752351	0.751784	DE13-E14		19	12	24	49	62	20	186				3.11284	2.94507	DE13-E14
E13-E14		CTTCCTCAGCAGGCACACAAAGCAGTACCTCAAATCGTTTGTGGGCTGAG	285	405	690								462	153	1212	265	445	252	2789								6	7	170	122	171	51	527
E13-E15	E14 out	CTTCCTCAGCAGGCACACAAAGCAGATCATACCTCACTCCTGTTAGGGAT	0	4	4				0.213675	0.212263	DE14		5	6	9	4	0	2	26				0.434692	0.434364	DE14		150	145	893	724	1153	181	3246				54.3241	51.3962	DE14
E14-E15		CAACAGAGGTCAGGGAGAGACGCAGATCATACCTCACTCCTGTTAGGGAT	497	1202	1699								979	1329	2646	452	1364	298	7068								57	94	459	263	905	105	1883
E15-E16		AAGACAATCTAGAAGATCAACACAGGGAGTGACATTAACTGATCTTCAAG	507	1938	2445								760	807	3237	820	1150	277	7051								213	344	1974	713	1479	242	4965
E16-E17		AAAGTACTCCAGAACGTATGATGAGACTTACCAGCGTTATAGGCCAGTAT
E17-E18		GGAATAACAAAAGAAAATGAAAGAGGGAGAAAAAAGAGAAGAGGAGAAAG
E18-E19		AGGAGTTTCATTTTGGACACAAGATAGTGATGAAAATGAACAAGAACAAC
E19-E20/21		GGGATCCAATAAGAAAGAAACTCAGACGGATTCCATTTCTAGATATGAAA
E19/E20-E21		AAACTCAGACGGATTCCATTTCTAGATATGAAACCAGTTCTACATCAGCT	446	2228	2674								101	813	1308	247	1530	345	4344								286	122	746	67	202	85	1508
E21-E22		GGATGACTCAACTGACTTTAAAAAGCTTTATGAACAAATTCTAGCTGAAA	493	2333	2826								124	923	1922	635	1271	363	5238								273	141	712	61	165	83	1435
E21-E23	E22 out	GGATGACTCAACTGACTTTAAAAAGAGACAAGAAAGATTTGCTGATAGAT	0	11	11	E20-E25 region		2767.75	0.397435	0.394807	DE22		0	19	15	11	6	0	51	E20-E25 region		5348.5	0.953538	0.95282	DE22		0	0	2	0	0	0	2	E20-E25 region		1222.25	0.163633	0.154813	DE22
E22-E23		ATTACAGTTGGAAAAGGCCACCCAGAGACAAGAAAGATTTGCTGATAGAT	504	1962	2466								125	713	2259	631	1605	321	5654								276	203	452	38	111	66	1146
E23-E24	E24 in	ATCACTGTTGGAAATGGAAAAAAGGGTGACCGGCAAGAGTCAGTATCTTC	1	12	13								0	3	0	0	0	0	3								3	0	5	7	10	2	27
E23-E24b/E25	E24b in	ATCACTGTTGGAAATGGAAAAAAGGGTGACCGGCAAGAGAACGAAGAGCT	0	4	4		E21-E26 region	2647	0.151114	0.151114	LZ-b		0	1	0	0	1	0	2		E21-E26 region	5970.5	0.033498	0.033498	LZ-b		13	1	5	0	0	2	21		E21-E26 region	862.75	2.37612	2.37612	LZ-b
E24-E25	E24 in	GGCAAGAGTCAGTATCTTCTGGGCGGAACGAAGAGCTCTAGAAAGAAGAA	1	13	14				0.510011	0.510011	LZ-a		0	2	0	0	0	0	2				0.0418725	0.0418725	LZ-a		3	0	3	5	10	4	25				3.01362	3.01362	LZ-a
E23/E24b-E25	E24b in	ATGGAAAAAAGGGTGACCGGCAAGAGAACGAAGAGCTCTAGAAAGAAGAA	0	4	4								0	1	0	0	1	0	2								12	1	5	0	0	2	20
E23-E25		ATCACTGTTGGAAATGGAAAAAAGGGAACGAAGAGCTCTAGAAAGAAGAA	601	2465	3066								118	993	2029	649	1892	370	6051								321	123	163	11	86	44	748
E25-E26		ATCTGAAATGGAAGAAGAGCTCAAAATGTTACCAGACCTAAAAGCAGACA	579	1365	1944								100	1012	1891	597	2011	455	6066								285	137	158	12	98	24	714
										64.3319	FL													58.2848	FL													14.3991	FL
Project	Experiments
HSVSMC
PRJNA482638	SRX4453560, SRX4453561, SRX4453562, SRX4453554, SRX4453555, SRX4453556
PRJNA286049	SRX1052066, SRX1052067, SRX1052068, SRX1052069
HUVEC
PRJNA413424	SRX3255230, SRX3255231, SRX3255232
PRJNA763155	SRX12177661, SRX12177662, SRX12177663
PRJNA694112	SRX9920298, SRX9920299, SRX9920300, SRX9920301
PRJNA549677	SRX6094331, SRX6094332, SRX6094333
PRJNA541183	SRX5794329, SRX5794330, SRX5794331
PRJNA687000;	SRX9711745, SRX9711746, SRX9711747
Platelets
PRJNA799249	SRX13852432, SRX13852433, SRX13852434, SRX13852435, SRX13852445, SRX13852446, SRX13852447, SRX13852448, SRX13852449, SRX13852457, SRX13852468, SRX13852479
PRJEB45262	ERX5955932, ERX5955933, ERX5955934, ERX5955935, ERX5955936, ERX5955937, ERX5955938, ERX5955939
PRJNA737596	SRX12019100, SRX12019101, SRX12019102, SRX12019103,SRX12019024
PRJNA642888	SRX9319886, SRX9319892, SRX9319894
PRJNA736410	SRX11101474, SRX11101475, SRX11101476, SRX11101477
PRJNA672701	SRX9381027, SRX9381028, SRX9381029, SRX9381030, SRX9381031, SRX9381032
